# Supplementary material for: The Specific Encapsulation of Procyanidins from Litchi Peel and Coffee Pulp Extracts via Spray-Drying Using Green Polymers
Source: Polymers (Basel). 2023 Sep 19;15(18):3823. doi: 10.3390/polym15183823 (PMC10537477; doi:10.3390/polym15183823)
Supplement: Supplementary file 1 [file polymers-15-03823-s001.zip]

Archive with 1 entries (1 files):
- polymers-2562859-supplementary.pdf
